# Supplementary material for: Novel QTL and Meta-QTL Mapping for Major Quality Traits in Soybean
Source: Front Plant Sci. 2021 Dec 8;12:774270. doi: 10.3389/fpls.2021.774270 (PMC8692671; doi:10.3389/fpls.2021.774270)
Supplement: Supplementary file 2 [file Data_Sheet_2.xlsx]

## Sheet: Table S1
Table S1 The 12 quality traits contents of ZH RIL population in 3 experimental stations(Harbin, Muanjiang and Hailun)
Environments	Repeat	Isoflavone (μg/g)																		Protein(%)		Oil(%)		Protein+Oil(%)
		Daidzin		Glycitin		Genistin		Glucoside		Daidzein		Glycitein		Genistein		Aglycone		TIF
		Range	Mean	Range	Mean	Range	Mean	Range	Mean	Range	Mean	Range	Mean	Range	Mean	Range	Mean	Range	Mean	Range	Mean	Range	Mean	Range	Mean
Harbin	1	137.8-1592	602.17	22.84-164.8	60.2639	234.2-2062	831.06	394.9-4049	1505.78	285.3-1507	731.194	50.12-333.1	168.195	330.6-1247	682.014	699.6-3042	1581.4	1254-5797	3087.18	36.14-41.97	39.2505	18.63-21.44	20.2918	56.30-63.14	59.5423
	2	241.7-1864	660.832	25.62-131.5	60.0568	376.4-1822	911.057	651.3-3804	1631.95	334.6-1333	772.62	56.00-300.7	172.2	359.5-1149	700.92	775.3-2771	1645.74	1646-5719	3277.69	35.87-42.22	39.2344	18.32-21.42	20.1671	55.63-63.04	59.4015
	3	178.5-1661	663.743	24.76-129.3	60.1843	290.5-2015	915.652	518.4-3622	1639.58	301.0-1415	773.055	61.32-330.1	172.547	294.4-1227	702.296	656.7-2787	1647.9	1175-5543	3287.48	35.68-41.96	39.342	18.86-21.26	20.2672	55.78-62.89	59.6092
	Zhongdou 27	522.7-1175	816.838	60.69-81.37	68.8003	686.5-1711	1166	1294-2947	2052.08	894.6-1160	1000	63.27-99.45	81.6892	2029-3201	2585.08	2987-4460	3667.23	4260-7408	5719.31	38.80-40.75	39.797	19.21-20.18	19.6439	58.35-60.93	59.4409
	Hefeng 55	336.3-680.7	540.151	35.51-75.29	53.4289	405.1-775.4	604.404	776.9-1531	1197.98	581.3-970.0	812.164	39.33-77.74	60.9663	1305-1963	1728.79	1925-2966	2601.92	2702-4446	3799.91	40.28-40.80	40.5404	20.54-21.26	20.9033	61.34-61.54	61.4437
Mudanjiang	1	121.1-1508	560.08	23.04-111.1	55.2717	132.0-1699	752.061	368.0-3221	1367.41	170.3-1214	578.119	27.48-282.6	132.683	176.4-1112	539.265	389.6-2609	1250.07	769.2-5304	2617.48	36.11-42.51	39.8292	19.76-21.61	20.6081	56.80-63.50	60.4373
	2	100.4-1462	586.905	12.11-123.4	55.8588	146.2-1771	807.537	258.7-3181	1450.3	189.7-1264	575.257	49.23-253.0	136.403	201.6-1072	548.189	440.6-2370	1259.85	699.2-5087	2710.15	37.30-42.86	40.1017	19.32-21.56	20.6058	56.93-63.52	60.7075
	3	157.6-1685	568.76	20.81-122.7	56.4783	243.6-1776	789.665	432.4-3505	1414.9	232.2-1309	590.948	61.94-308.0	143.521	228.7-1166	563.08	522.7-2783	1308.88	955.2-5534	2723.78	36.18-42.55	39.8178	19.11-21.65	20.5493	56.32-63.24	60.3671
	Zhongdou 27	830.9-835.9	833.443	60.15-69.15	66.0313	1094.4-1206	1144	1990-2106	2043.37	786.0-992.9	867.907	187.1-245.1	208.163	719.8-943.3	809.676	1698-2181	1885.75	3689-4287	3929.12	38.89-40.90	39.895	20.16-20.21	20.1838	59.05-61.11	60.0788
	Hefeng 55	703.4-740.8	717.193	64.76-82.31	74.0818	797.5-833.3	819.989	1576-1652	1611.26	627.0-867.6	727.658	140.8-188.9	156.951	533.2-724.6	603.621	1302-1781	1488.23	2907-3357	3099.49	40.15-40.81	40.523	21.12-21.33	21.2326	61.39-62.14	61.7557
Hailun	1	289.0-1777	888.83	27.04-179.7	73.3416	417.5-2426	1222	760.1-4444	2193.14	425.6-1743	969.414	19.76-329.7	163.938	510.4-1630	882.951	1054-3418	2016.3	1258-6853	4209.45	31.60-41.05	37.2112	18.38-21.00	20.0404	51.54-61.82	57.2517
	2	195.8-1356	703.537	20.38-131.4	63.3246	292.1-1754	960.93	523.8-3172	1727.79	324.8-1530	840.093	52.33-353.8	141.957	356.9-1327	778.571	7334.0-3067	1760.62	971.4-6332	3488.41	32.06-41.73	36.8561	18.48-21.39	19.9073	51.47-62.20	56.7634
	3	151.3-1168	549.512	16.14-126.5	56.7032	213.8-1829	764.336	384.3-3851	1370.55	237.3-1580	716.812	24.78-301.1	116.503	236.8-1380	674.236	502.4-2989	1507.55	971.4-6609	2878.1	33.30-40.64	37.1811	17.76-21.20	19.88	52.77-61.10	57.061
	Zhongdou 27	1093.4-1650.0	1411	105.5-157.6	129.5	1845-2234	2013	3096-3930	3553	974.4-1516	1265	157.64-233.5	194.743	1065-1378	1210.29	21978-3128	2669.99	5293-7117	6223	35.87-37.85	37.1248	18.78-20.86	19.9907	56.21-58.71	57.1155
	Hefeng 55	292.9-641.2	513.771	54.45-89.03	66.6508	371.5-1227	779.438	718.8-1957	1359.86	429.6-759.0	620.229	47.52-142.6	93.8777	378.5-907.2	625.074	855.5-1809	1339.18	1574-3766	2699.04	37.93-39.86	38.8967	20.56-20.74	20.6518	58.67-60.42	59.5485

## Sheet: Table S2
Table S2 The QTL of quality trait collected from the previous studies
QTL Name	Parental Line-1	Parental Line-2	Population	Num	Reference	QTL Number	Hb	Methods
Aglycone	AC756	RCAT Angora	F4:6		Primomo et al. (2006)	7	0.5	ANOVA, Windows QTL Cartographer, MAPMAKER/SXP
Aglycone	Williams 82	Essex	F5:8	480	Smallwood et al. (2012)	3	0.81	R/QTL Package, QTL Cartographer 2.5, CIM
Aglycone	Zhong Dou 27	Jiu Nong 20	F4:8, F5:7, F5:8	194	Wang et al. (2015)	11		Mapmaker 3.0b
Aglycone	Zhongdou 27	Jiunong 20	F5:6	125	Zeng et al. (2009)	5	0.35	Proc GLM, MapMakerEXP 3.0
Aglycone	Zhongdou 27	Jiunong 20	F5:12–F5:15	150	Wu et al. (2019)	18	0.85	GWAS&CIM
Daidzein	Essex	PI437654	F7	276	Gutierrez et al. (2009)	6	0.89	IM
Daidzein	Essex	PI437654	F7	276	Gutierrez et al. (2010)	4	0.92	CIM
Daidzein	Magellan	PI437654	F7	451	Gutierrez et al. (2011)	2	0.95	CIM
Daidzein	Zhongdou 27	Jiunong 20	F5:6, F5:7 and F5:8	606	Han et al. (2015)	13		MINQUE
Daidzein	Essex	Forrest	F5:9	240	Kassem et al. (2004)	4		Anova, MapMakerEXP 3.0
Daidzein	AC762	RCAT Angora	F4:6	207	Primomo et al. (2006)	7	0.48	ANOVA，WindowsQTL Cartographer, MAPMAKER/SXP
Daidzein	Williams 82	Essex	F5:8	480	Smallwood et al. (2012)	5	0.81	CIM
Daidzein	Zhongdou 27	Jiunong 20	F4:8, F5:7 and F5:8	194	Wang et al. (2015)	6		Mapmaker 3.0b
Daidzein	Hwangkeum	IT182932	F12	447	Yang et al. (2011)	2	0.917	CIM
Daidzein	Peking	Tamahomare	F8:9	344	Yoshikawa et al. (2010)	8	0.98	CIM
Daidzein	Zhongdou 27	Jiunong 20	F5:6	130	Zeng et al. (2009)	3	0.42	Proc GLM, MapMakerEXP 3.0
Daidzein	Zhongdou 27	Jiunong 20	F5:12–F5:15	150	Wu et al. (2019)	26	0.85	GWAS&CIM
Genistein	Essex	PI437654	F7	276	Gutierrez et al. (2009)	7	0.83	QTL Network 2.0, Win QTL Cartographer 2.5, IM
Genistein	Essex	PI437654	F7	276	Gutierrez et al. (2010)	4	0.88	QTLNetwork 2.0, CIM
Genistein	Magellan	PI437654	F7	451	Gutierrez et al. (2011)	1	0.9	BeadStudio 3.0, Carthagene 1.0, QTLNetwork 2.0, CIM
Genistein	Zhongdou 27	Jiunong 20	F5:8	606	Han et al. (2015)	12		Mapmaker 3.0b
Genistein	Essex	Forrest	F5:9	240	Kassem et al. (2004)	2		ANOVA, MapMaker EXP 3.0
Genistein	AC756	RCAT Angora	F4:6		Primomo et al. (2006)	7	0.5	ANOVA, Windows QTL Cartographer, MAPMAKER/SXP
Genistein	Williams 82	Essex	F5:8	480	Smallwood et al. (2012)	7	0.81	R/QTL Package, QTL Cartographer 2.5, CIM
Genistein	Zhong Dou 27	Jiu Nong 20	F4:8, F5:7 and F5:8	194	Wang et al. (2015)	10		Mapmaker 3.0b
Genistein	Hwangkeum	IT182932	F12	447	Yang et al. (2011)	3	0.865	MapMaker 3.0b, QTL Cartographer 2.5, CIM
Genistein	Peking	Tamahomare	F8:9	344	Yoshikawa et al. (2010)	8	0.94	QTL Cartographer 2.5, CIM
Genistein	Zhongdou 27	Jiunong 20	F5:6	125	Zeng et al. (2009)	4	0.31	Proc GLM, MapMakerEXP 3.0
Genistein	Zhongdou 27	Jiunong 20	F5:12–F5:15	150	Wu et al. (2019)	15	0.85	GWAS&CIM
Glycitein	Essex	PI437654	F7	276	Gutierrez et al. (2009)	5	0.43	QTL Network 2.0, Win QTL Cartographer 2.5, IM
Glycitein	Essex	PI437654	F7	276	Gutierrez et al. (2010)	4	0.76	QTLNetwork 2.0, CIM
Glycitein	Magellan	PI437654	F7	451	Gutierrez et al. (2011)	1	0.62	BeadStudio 3.0, Carthagene 1.0, QTLNetwork 2.0, CIM
Glycitein	Zhongdou 27	Jiunong 20	F5:8	606	Han et al. (2015)	9		MINQUE
Glycitein	Essex	Forrest	F5:9	240	Kassem et al. (2004)	5		ANOVA， MapMaker EXP 3.0
Glycitein	AC756	RCAT Angora	F4:6		Primomo et al. (2006)	9	0.45	ANOVA,Windows QTL Cartographer,MAPMAKER/SXP
Glycitein	Williams 82	Essex	F5:8	480	Smallwood et al. (2012)	3	0.54	R/QTL Package, QTL Cartographer 2.5, CIM
Glycitein	Zhong Dou 27	Jiu Nong 20	F4:8, F5:7 and F5:8	194	Wang et al. (2015)	7		Mapmaker 3.0b
Glycitein	Hwangkeum	IT182932	F12	447	Yang et al. (2011)	9	0.912	MapMaker 3.0b, QTL Cartographer 2.5, CIM
Glycitein	Peking	Tamahomare	F8:9	344	Yoshikawa et al. (2010)	13	0.94	QTL Cartographer 2.5, CIM
Glycitein	Zhongdou 27	Jiunong 20	F5:6	125	Zeng et al. (2009)	3	0.38	Proc GLM, MapMakerEXP 3.0
Glycitein	Zhongdou 27	Jiunong 20	F5:12–F5:15	150	Wu et al. (2019)	28	0.85	GWAS&CIM
Oil	MD 96-5722	Spencer	F5:7	5376	Akond et al. (2014)	10
Oil	M82806	HPP	F2:4, F2:5 and F2:6	250	Brummer et al. (1997)	11		ANOVA
Oil	Charleston	Dongnong 594	F2:10	164	Chen et al. (2007)	3		QTL Cartographer, Mapmaker 3.0
Oil	A3733	PI437088A	F5	436	Chung et al. (2003)	1	0.99	MANOVA, PRC GLM, QTL Cartographer
Oil	Ma.belle	Proto	F2	120	Csanadi et al. (2001)	3	0.59	ANOVA
Oil	A81356022	PI468916	F2:3	252	Diers et al. (1992)	9		Single Factor Analysis
Oil	OAC Wallace	OAC Glencoe	F3:6	80	Eskandari et al. (2013)	11	0.87	ANOVA
Oil	Young	PI416937	F2		Fasoula et al. (2004)	3		Anova
Oil	Kenfeng No.1	1138-2	F2:7:10	307	Gai et al. (2007)	2		QTL Cartographer, Mapmaker 3.0
Oil	R05-1415	R05638	F2:3	626	Han et al. (2015)	39		CIM
Oil	Essex	Williams	F6 and F8		Hyten et al. (2004)	6	0.84	QTL Cartographer
Oil	BSR 101	LG82-8379	F5	500	Kabelka et al. (2004)	3	0.8	ANOVA, PlabQTL
Oil	Keunolkong	Iksan10	F2:10	199	Kim et al. (2010)	3	0.57	MapMannager Qt V2.8, SF ANOVA
Oil	PI97100	Coker237	F2	153	Lee et al. (1996)	10		ANOVA
Oil	Lineage 69	Tucunare		56	Leite et al. (2016)	2		QTL Cartographer
Oil	KF1	NN1138-2	F7	834	Li et al. (2011)	3	0.764	QTL Network 2.0, WinWTL 2.5, ICIMapping 2.0
Oil	Jindou 23	Huibuzhi	F13		Liang et al. (2010)	6		WinQTL 2.0, MapMaker 3.0, CIM
Oil	PI27890	PI290136	F2:5	156	Mansur et al. (1993)	2
Oil	Noir 1	Minsoy	F7		Mansur et al. (1996)	3		Analysis of variance
Oil	HeFeng47	HeiNong 37	F5:6		Mao et al. (2013)	35
Oil	Pak Chong 2	Laos 7122	F2:3	240	Moongkanna et al. (2011)	2		CIM
Oil	PI 468916	A81-356022			Nichols et al. (2006)	1
Oil	Noir 1	Archer	RIL	400	Orf et al. (1999)	6	0.81	IM
Oil	OAC Millennium	Heinong 38	F4:7	105	Palomeque et al. (2009)	3	0.86	Joinmap 4.0, SF ANOVA
Oil	N87-984-16	TN93-99	F6	585	Panthee et al. (2005)	3	0.54	ANOVA
Oil	Magellan	Pi 438489B	F5:7		Pathan et al. (2013)	12
Oil	Charleston	Dongnong	RIL		Qi et al. (2011)	58		Biomercator2.1
Oil	Peking	Essex	F2:3	216	Qiu et al. (1999)	1		Two-way regression
Oil	RG10	OX948	F6:7	126	Reinprecht et al. (2006)	10		ANOVA, Mapmaker 3.0
Oil	Pioneer 9071	#8902	F4:7	102	Rossi et al. (2013)	4		JoinMap 4, MapQTL 5, ANOVA
Oil	Parker	G.soja			Selbot et al. (2000)	2		PRC GLM,Interval mapping
Oil	TK780	Hidaka 4	F2	204	Shibata et al. (2008)	3	0.64	IM
Oil	Minsoy	Noir 1	F7:11	655	Specht et al. (2001)	5	0.94	Anova, QTL Cartographer
Oil	Misuzudaizu	Moshidou Gong 503	F7:8		Tajuddin et al. (2003)	7	0.78	ANOVA, CIM
Oil	SD02-4-59	A02-381100	F5	532	Wang et al. (2012)	9	0.97	IM,CIM
Oil	SD02-4-59	A02-381100	F5	2505	Wang et al. (2014)	16	0.94	Anova, QTL Cartographer
Oil	Gallec	Primus	F5:8	104	Zhu et al. (2021)	5	0.87	CIM, GWAS
Oil	Gallec	Protina	F5:8	117	Zhu et al. (2021)	5	0.87	CIM, GWAS
Oil	Gallec	Sigalia	F5:8	234	Zhu et al. (2021)	5	0.87	CIM, GWAS
Oil	Tamahomare	Sigalia	F5:8	80	Zhu et al. (2021)	5	0.87	CIM, GWAS
Oil	Tamahomare	Protina	F5:8	117	Zhu et al. (2021)	5	0.87	CIM, GWAS
Oil	Tamahomare	Sultana	F5:8	106	Zhu et al. (2021)	5	0.87	CIM, GWAS
Oil	Protina	Sigalia	F5:8	94	Zhu et al. (2021)	5	0.87	CIM, GWAS
Oil	Sigalia	Sultana	F5:8	92	Zhu et al. (2021)	5	0.87	CIM, GWAS
Oil	\	\	Diverse Soybean Accessions	211	Zhang et al. (2021)	4	\	GWAS
Oil	Kenfeng14 and Kenfeng15	Kenfeng19 and Heinong48	Four Way-RIL	144	Tian et al. (2020)	35	0.1-0.45	ICIM
Oil	Huachun 2	Wayao	RIL	196	Huang et al. (2020)	10		CIM
Oil	Zheng 92116	Qihuang 30	F6:7	289	Li et al. (2019)	4		CIM
Oil	Zheng 92116	Liaodou 14	F6:7	245	Li et al. (2019)	1	0.85	CIM
Protein	Various	Various		150	Jun et al. (2008)	11		GenAIEx version 6, GeneScan v.3.0, Genotyper v.2.1
Protein	MD 96-5722	Spencer	F5:7	5376	Akond et al. (2014)	1		JoinMap 4, WinQTLCart2.5
Protein	PI 483463	Hutcheson	F5:8		Asekova et al. (2016)	7
Protein	M82806	HHP	F2:4, F2:5 and F2:6	250	Brummer et al. (1997)	12		ANOVA
Protein	Ma.Belle	Proto	F2	120	Casanadi et al. (2001)	4	0.584	ANOVA
Protein	Essex	Essex			Chapman et al. (2003)	2	0.4	MIXED procedure of SAS
Protein	Charleston	Dongnong 594	F2:10	164	Chen et al. (2007)	5		MapMaker 3.0, QTL Cartographer 2.0
Protein	A3733	PI437088A	F5	436	Chung et al. (2003)	1	0.99	MANOVA, PROC GLM, QTL Cartographer
Protein	A81356022	PI468916	F2:3	252	Diers et al. (1992)	8		Single Factor Analysis
Protein	OAC Wallace	OAC Glencoe	F4:6	93	Eskandari et al. (2013)	5	0.39	QTL IciMapping, MapQTL 6, MQM
Protein	PI 97100	Coker 237	F2		Fasoula et al. (2004)	1		ANOVA
Protein	Kefeng No. 1	1138-2	F2:7:10	307	Gai et al. (2007)	3		MapMaker 3.0, QTL Cartographer
Protein	Fiskeby III	Fiskeby III	F5:7	501	Hacisalihoglu et al. (2018)	1	0.9	ANOVA, CIM
Protein	Essex	Williams	F6:8		Hyten et al. (2004)	4	0.91	QTL Cartographer
Protein	BSR 101	LG82-8379	F5	500	Kabelka et al. (2004)	10	0.72	ANOVA,PLABQTL
Protein	PI97100	Coker237	F2	153	Lee et al. (1996)	15		ANOVA
Protein	Hefeng 25	Maple Arrow	F5:6	600	Li et al. (2009)	1		Mapmaker/EXP ver. 3.0b, Mapchart ver. 2.1, QTL Cartographer ver. 2.0
Protein	Jindou 23	Huibuzhi	F13		Liang et al. (2010)	5		CIM
Protein	ZDD09454	Yudou12	F2:9	361	Lu et al. (2012)	11	0.741	CIM
Protein	Noir 1	Minsoy	F7		Mansur et al. (1996)	3		ANOVA
Protein	HeFeng 47	Heinong 44	F5:6		Mao et al. (2013)	40		Mapchart 2.1, Mapmaker/EXP version 3.0 b, QTL Cartographer 2.0
Protein	PI 468916	A81-356022	BC4F3, BC5F5 and BC5F6	17	Nichols et al. (2006)	1		SF ANOVA
Protein	Dongnong 46	L-100	F5:8	727	None et al. ()	8		Mapmaker v.3.0b, Mapchart, SF ANOVA
Protein	Minsoy	Noir 1	RIL	400	Orf et al. (1999)	5	0.61	IM
Protein	OAC Millennium	Heinong 38	F4:7	105	Palomeque et al. (2009)	1	0.92	JoinMap, SF ANOVA
Protein	X3145-B-B-3-15	AC Brant	F4:5	130	Pandurangan et al. (2012)	4		MQTL, CIM
Protein	N87-984-16	TN93-99	F6	585	Panthee et al. (2005)	1	0.66
Protein	MaGellan	Pi 438489B	F5:7		Pathan et al. (2013)	13		ANOVA
Protein	Charleston	Dongnong594	F2:15-F2:18		Qi et al. (2014)	4		Windows QTL Cartographer Ver. 2.5, QTL Network V2.0
Protein	Peking	Essex	F2:3	216	Qiu et al. (1999)	2		Two-way regression
Protein	RG10	OX948	F6:7	126	Reinprecht et al. (2006)	14		MapMaker 3.0, ANOVA
Protein	OAC Millenium	Heinong 38	F4:7	102	Rossi et al. (2013)	4		JoinMap 4, MapQTL 5, ANOVA
Protein	Paker	G.soja	BC3F4		Sebolt et al. (2000)	1		PROC GLM, IM
Protein	G.max	G.soja	BC3		Selbot et al. (2000)	1		IM, PROC GLM
Protein	Minsoy	Noir 1	F7:11	655	Specht et al. (2001)	5	0.87	ANOVA, QTL Cartographer
Protein	Minsoy	Archer	RIL		Stombaugh et al. (2004)	1	0.52	PLABQTL
Protein	Misuzudaizu	Moshidou Gong 503	F7:8		Tadujin et al. (2003)	8	0.79	ANOVA, CIM
Protein	M91-212006	SZG9652	F2:3 and F2:4		Vollmann et al. (2002)	1		ANOVA
Protein	SD02-4-59	A02-381100	F5	2505	Wang et al. (2014)	11	0.94	ANOVA, QTL Cartographer 2.5
Protein	Benning (PI595645)	Danbaekkong (PI619083)	F5	519	Warrinton et al. (2015)	4		MapDisto v1.7, QTL Cartographer 2.5
Protein	Kefeng No. 1	Nannong 1138-2	F2:7:10	522	Zhang et al. (2004)	1		Mapmaker 3.0, WinQTLcart
Protein	Gallec	Primus	F5:8	104	Zhu et al. (2021)	5	0.85	CIM, GWAS
Protein	Gallec	Protina	F5:8	117	Zhu et al. (2021)	5	0.85	CIM, GWAS
Protein	Gallec	Sigalia	F5:8	234	Zhu et al. (2021)	5	0.85	CIM, GWAS
Protein	Tamahomare	Sigalia	F5:8	80	Zhu et al. (2021)	5	0.85	CIM, GWAS
Protein	Tamahomare	Protina	F5:8	117	Zhu et al. (2021)	5	0.85	CIM, GWAS
Protein	Tamahomare	Sultana	F5:8	106	Zhu et al. (2021)	5	0.85	CIM, GWAS
Protein	Protina	Sigalia	F5:8	94	Zhu et al. (2021)	5	0.85	CIM, GWAS
Protein	Sigalia	Sultana	F5:8	92	Zhu et al. (2021)	5	0.85	CIM, GWAS
Protein	\	\	Diverse Soybean Accessions	211	Zhang et al. (2021)	3	\	GWAS
Protein	AC X790P	S18-R6	RIL		Whiting et al. (2020)	10	0.94	CIM
Protein	AC X790P	S23-T5	RIL		Whiting et al. (2020)	11	0.88	CIM
Protein	Kenfeng14 and Kenfeng15	Kenfeng19 and Heinong48	Four Way-RIL	144	Tian et al. (2020)	28	0.31-0.54	ICIM
Protein	Huachun 2	Wayao	RIL	196	Huang et al. (2020)	8		CIM
Protein	Kenfeng 1	Nannong 1138-2	RIL	184	Ma et al. (2019)	9		CIM
Protein	Zheng 92116	Qihuang 30	F6:7	289	Li et al. (2019)	8		CIM
Protein	Zheng 92116	Liaodou 14	F6:7	245	Li et al. (2019)	1		CIM
TIF2	Essex	PI437654	F7	276	Gutierrez et al. (2009)	7	0.86	QTL Network 2.0, Win QTL Cartographer 2.5, IM
TIF2	Essex	PI437654	F7	276	Gutierrez et al. (2010)	3	0.9	QTLNetwork 2.0, CIM
TIF2	Magellan	PI437654	F7	451	Gutierrez et al. (2011)	2	0.95	BeadStudio 3.0, Carthagene 1.0, QTLNetwork 2.0, CIM
TIF2	Zhongdou 27	Jiunong 20	F5:8	606	Han et al. (2015)	18		MINQUE
TIF2	Jindou 23	Huibuzhi	F13		Liang et al. (2010)	5		WinQTLCart 2.0, MapMaker/EXP 3.0, CIM
TIF3	Huachun	Wayao	F7:8-10		Cai et al. (2018)	15		MSTMap， MapChart， WinQTL-Cart 2.5
TIF3	Peking	Tamahomare	F8:9	344	Yoshikawa et al. (2010)	11	0.95	QTL Cartographer 2.5, CIM

## Sheet: Table S3
Table S3 The meta-QTL of oil, protein and isofavones
Name	Trait	LG	AIC Value	Most position(cM)	Start(cM)	End(cM)	Interval length	Original QTL
qAGLME061	AGL	06	7.97	112.89	112.4	113.38	0.98	2
qAGLME071	AGL	07	81.28	36.43	35.48	37.38	1.9	6
qAGLME072	AGL	07	52.09	35.55	34.56	36.54	1.98	2
qAGLME101	AGL	10	23.73	59.28	58.31	60.24	1.93	4
qAGLME131	AGL	13	446.06	100.92	99.93	101.91	1.98	4
qAGLME132	AGL	13	31.64	102.14	101.14	103.13	1.99	2
qAGLME171	AGL	17	44.57	67.99	67	68.99	1.99	4
qDAEME041	DAE	04	13.88	82.57	81.57	83.57	2	2
qDAEME051	DAE	05	64.92	99.57	98.94	100.2	1.26	4
qDAEME052	DAE	05	25.39	97.35	96.43	98.26	1.83	3
qDAEME053	DAE	05	21.55	101.57	100.57	102.29	1.72	1
qGEEME041	GEE	04	179.05	74.1	73.39	74.8	1.41	3
qGEEME042	GEE	04	22.95	74.66	73.95	75.36	1.41	2
qGEEME043	GEE	04	11.61	73.32	72.32	74.32	2	1
qGEEME044	GEE	04	11.61	76	75	77	2	1
qGEEME051	GEE	05	457.2	96.31	95.78	96.85	1.07	4
qGEEME052	GEE	05	235.15	34.67	33.71	35.63	1.92	3
qGEEME053	GEE	05	38.83	32.7	31.7	33.7	2	1
qGEEME054	GEE	05	38.83	93.12	92.44	93.79	1.35	3
qGEEME055	GEE	05	38.83	101.57	100.57	102.29	1.72	1
qGEEME061	GEE	06	87.28	113.84	113.4	114.28	0.88	4
qGEEME062	GEE	06	17.68	112.89	112.39	113.38	0.99	3
qGEEME063	GEE	06	17.68	117.75	116.75	118.75	2	1
qGEEME071	GEE	07	68.91	35.86	34.89	36.84	1.95	5
qGEEME081	GEE	08	1166.44	54	53.42	54.57	1.15	4
qGEEME082	GEE	08	63.93	47.06	46.35	47.77	1.42	2
qGEEME083	GEE	08	44.35	45.29	44.29	46.29	2	1
qGEEME084	GEE	08	44.35	48.84	47.84	49.84	2	1
qGEEME085	GEE	08	44.35	67.86	66.86	68.86	2	2
qGEEME086	GEE	08	44.35	116.46	115.47	117.45	1.98	3
qGEEME121	GEE	12	1437.86	65.13	64.84	65.42	0.58	3
qGEEME122	GEE	12	29.83	90.81	89.82	91.79	1.97	2
qGEEME123	GEE	12	22.02	46.98	45.99	47.97	1.98	2
qGEEME124	GEE	12	22.02	66.85	66.55	67.16	0.61	1
qGEEME131	GEE	13	1131.45	98.47	97.5	99.44	1.94	7
qGEEME132	GEE	13	89.67	101.67	100.68	102.66	1.98	2
qGEEME133	GEE	13	60.01	102.07	101.07	103.07	2	1
qGEEME171	GEE	17	698.64	64.58	63.63	65.53	1.9	4
qGEEME172	GEE	17	74.98	68.22	67.23	69.21	1.98	3
qGLEME011	GLE	01	4.38	109.3	109	109.6	0.6	2
qGLEME031	GLE	03	83.93	64.3	63.42	65.18	1.76	6
qGLEME032	GLE	03	45.14	65.8	64.82	66.78	1.96	3
qGLEME061	GLE	06	34.54	117.19	116.23	118.15	1.92	4
qGLEME071	GLE	07	166.35	35.9	34.96	36.85	1.89	6
qGLEME081	GLE	08	409.72	47.41	47	47.81	0.81	4
qGLEME082	GLE	08	185.85	54.38	53.39	55.38	1.99	2
qGLEME083	GLE	08	52.64	46	45.55	46.44	0.89	2
qGLEME084	GLE	08	16.55	45.29	44.79	45.79	1	1
qGLEME085	GLE	08	16.55	48.84	47.84	49.84	2	1
qGLEME086	GLE	08	16.55	53.75	52.75	54.75	2	1
qGLEME091	GLE	09	313.39	43.74	42.77	44.7	1.93	6
qGLEME092	GLE	09	109.78	42.74	41.76	43.71	1.95	5
qGLEME101	GLE	10	12.97	100.32	99.32	101.32	2	2
qGLEME111	GLE	11	413.22	39.71	39.03	40.39	1.36	3
qGLEME112	GLE	11	413.22	78.08	77.08	79.08	2	2
qGLEME113	GLE	11	44.18	45.96	45.03	46.88	1.85	3
qGLEME114	GLE	11	44.18	102.45	101.46	103.43	1.97	2
qGLEME121	GLE	12	264.88	44.04	43.04	45.04	2	1
qGLEME122	GLE	12	264.88	88.02	87.1	88.94	1.84	3
qGLEME123	GLE	12	30.94	8.48	7.48	9.48	2	1
qGLEME124	GLE	12	30.94	90.86	89.87	91.85	1.98	2
qGLEME171	GLE	17	422.22	54.74	53.79	55.69	1.9	2
qGLEME172	GLE	17	109.49	79.96	78.97	80.95	1.98	2
qGLEME173	GLE	17	19.55	57.49	56.49	58.49	2	1
qGLEME201	GLE	20	60.15	77.45	76.46	78.44	1.98	4
qOILME011	OIL	01	901.74	66.06	65.64	66.47	0.83	8
qOILME012	OIL	01	901.74	107.32	106.38	108.26	1.88	3
qOILME013	OIL	01	243.49	40.84	39.85	41.84	1.99	2
qOILME014	OIL	01	243.49	59.34	58.68	60.01	1.33	3
qOILME015	OIL	01	243.49	70.82	70.3	71.33	1.03	6
qOILME016	OIL	01	243.49	109.57	108.58	110.57	1.99	2
qOILME021	OIL	02	563.1	8.62	7.62	9.62	2	1
qOILME022	OIL	02	563.1	37.19	36.2	38.18	1.98	2
qOILME023	OIL	02	563.1	76.4	76.17	76.63	0.46	4
qOILME024	OIL	02	563.1	117.1	116.32	117.88	1.56	6
qOILME031	OIL	03	668.88	30.5	30.2	30.8	0.6	9
qOILME032	OIL	03	341.28	28.62	28.26	28.99	0.73	4
qOILME033	OIL	03	215.86	34.78	34.24	35.33	1.09	5
qOILME041	OIL	04	360.11	10.34	9.65	11.03	1.38	4
qOILME042	OIL	04	360.11	49.14	48.91	49.37	0.46	3
qOILME043	OIL	04	360.11	90.7	90	91.41	1.41	2
qOILME044	OIL	04	360.11	123.35	122.85	123.85	1	2
qOILME051	OIL	05	1454.34	3.39	2.46	4.31	1.85	2
qOILME052	OIL	05	1454.34	29.12	28.74	29.5	0.76	8
qOILME053	OIL	05	1454.34	64.38	63.67	65.09	1.42	2
qOILME054	OIL	05	1454.34	94.65	94.36	94.94	0.58	17
qOILME061	OIL	06	880.31	38.35	37.72	38.97	1.25	4
qOILME062	OIL	06	880.31	97.75	96.79	98.71	1.92	2
qOILME063	OIL	06	880.31	112	111.55	112.44	0.89	7
qOILME071	OIL	07	833.22	54.5	54.05	54.94	0.89	6
qOILME072	OIL	07	833.22	78.27	77.57	78.97	1.4	4
qOILME073	OIL	07	264.66	38.14	37.43	38.84	1.41	4
qOILME074	OIL	07	264.66	76.99	76.29	77.7	1.41	3
qOILME081	OIL	08	43.84	132.3	131.3	133.3	2	1
qOILME082	OIL	08	43.84	14.99	13.99	15.99	2	1
qOILME091	OIL	09	986.63	43.96	43.63	44.29	0.66	4
qOILME092	OIL	09	175.55	30.21	29.22	31.21	1.99	2
qOILME093	OIL	09	175.55	45.67	45.32	46.02	0.7	2
qOILME094	OIL	09	175.55	54	53.89	54.12	0.23	4
qOILME095	OIL	09	175.55	102.19	101.63	102.75	1.12	6
qOILME121	OIL	12	425.86	40.06	39.35	40.76	1.41	3
qOILME122	OIL	12	67.88	33.17	32.17	34.17	2	1
qOILME123	OIL	12	67.88	46.94	45.94	47.94	2	2
qOILME124	OIL	12	67.88	87.83	87.31	88.36	1.05	6
qOILME125	OIL	12	67.88	124.05	123.05	124.05	1	1
qOILME131	OIL	13	454.74	3.11	3.09	3.13	0.04	5
qOILME132	OIL	13	211.72	73.11	72.43	73.79	1.36	5
qOILME133	OIL	13	148.49	70.35	69.42	71.29	1.87	3
qOILME134	OIL	13	148.49	76.18	75.19	77.17	1.98	2
qOILME141	OIL	14	817.44	26.18	25.6	26.76	1.16	4
qOILME142	OIL	14	817.44	57.89	57.87	57.91	0.04	2
qOILME143	OIL	14	817.44	72.3	72.11	72.5	0.39	12
qOILME144	OIL	14	817.44	116.18	115.18	117.17	1.99	3
qOILME151	OIL	15	599.52	4.12	3.43	4.82	1.39	2
qOILME152	OIL	15	599.52	16.66	16.44	16.88	0.44	4
qOILME153	OIL	15	599.52	31.74	31.31	32.17	0.86	9
qOILME154	OIL	15	599.52	45.69	45.03	46.34	1.31	4
qOILME161	OIL	16	249.33	29.34	28.68	30.01	1.33	5
qOILME162	OIL	16	249.33	55.48	54.62	56.34	1.72	4
qOILME163	OIL	16	123.05	34.32	33.44	35.2	1.76	4
qOILME164	OIL	16	59.07	25.77	24.82	26.71	1.89	2
qOILME165	OIL	16	59.07	32.88	31.93	33.82	1.89	3
qOILME166	OIL	16	59.07	57.08	56.17	58	1.83	3
qOILME171	OIL	17	528.02	30.82	29.82	31.82	2	2
qOILME172	OIL	17	528.02	69.76	69.06	70.45	1.39	4
qOILME173	OIL	17	528.02	83.43	83	83.86	0.86	10
qOILME174	OIL	17	528.02	112.66	111.68	113.63	1.95	2
qOILME181	OIL	18	587.86	51.07	50.62	51.51	0.89	5
qOILME182	OIL	18	587.86	68.95	68.47	69.42	0.95	7
qOILME183	OIL	18	587.86	95.67	95.31	96.04	0.73	6
qOILME191	OIL	19	444.24	14.25	13.27	15.23	1.96	5
qOILME192	OIL	19	444.24	31.97	31.73	32.22	0.49	9
qOILME193	OIL	19	444.24	68.39	67.41	69.37	1.96	5
qOILME194	OIL	19	444.24	93.64	92.99	94.29	1.3	5
qPROME011	PRO	01	72.51	40.79	39.79	41.79	2	1
qPROME012	PRO	01	72.51	77.27	76.57	77.96	1.39	5
qPROME021	PRO	02	66.96	8.62	7.62	9.62	2	1
qPROME022	PRO	02	66.96	37.19	36.2	38.18	1.98	2
qPROME031	PRO	03	657.96	33.86	33.51	34.21	0.7	7
qPROME032	PRO	03	337.6	77.64	76.7	78.58	1.88	5
qPROME033	PRO	03	179.72	28.34	27.64	29.03	1.39	3
qPROME034	PRO	03	179.72	35.8	35.39	36.21	0.82	4
qPROME035	PRO	03	179.72	75.86	74.88	76.83	1.95	3
qPROME041	PRO	04	1320.36	20.59	19.91	21.27	1.36	5
qPROME042	PRO	04	1320.36	64.95	63.96	65.95	1.99	3
qPROME043	PRO	04	1320.36	90.74	89.75	91.72	1.97	4
qPROME044	PRO	04	1320.36	122.66	121.98	123.34	1.36	3
qPROME051	PRO	05	54.41	94.32	93.81	94.84	1.03	6
qPROME052	PRO	05	45.91	30.36	29.37	31.35	1.98	2
qPROME053	PRO	05	45.91	64.72	63.72	65.72	2	1
qPROME061	PRO	06	624.15	104.33	103.76	104.91	1.15	4
qPROME062	PRO	06	624.15	116.23	115.76	116.71	0.95	8
qPROME063	PRO	06	381.7	38.79	38.13	39.46	1.33	5
qPROME064	PRO	06	381.7	97.91	96.91	98.9	1.99	2
qPROME065	PRO	06	381.7	111.39	110.95	111.84	0.89	7
qPROME066	PRO	06	381.7	121.4	120.54	122.26	1.72	3
qPROME071	PRO	07	816.62	33.85	33.39	34.31	0.92	8
qPROME072	PRO	07	816.62	71.05	70.07	72.03	1.96	2
qPROME073	PRO	07	816.62	95.44	94.44	96.44	2	1
qPROME074	PRO	07	816.62	131.05	130.11	132	1.89	2
qPROME081	PRO	08	694.05	142.62	142.04	143.2	1.16	3
qPROME082	PRO	08	56.36	53.61	53.06	54.15	1.09	6
qPROME083	PRO	08	88.11	147.78	147.07	148.49	1.42	2
qPROME084	PRO	08	56.36	132.3	131.3	133.3	2	1
qPROME085	PRO	08	56.36	145.56	144.56	146.56	2	1
qPROME091	PRO	09	523.87	14.68	13.88	15.48	1.6	4
qPROME092	PRO	09	523.87	36.3	35.59	37.01	1.42	2
qPROME093	PRO	09	523.87	54.74	54.29	55.18	0.89	10
qPROME094	PRO	09	523.87	104.79	103.79	105.79	2	1
qPROME101	PRO	10	231.17	38.18	37.18	39.18	2	2
qPROME102	PRO	10	231.17	67.84	67.05	68.63	1.58	6
qPROME103	PRO	10	59.55	71.01	70.09	71.94	1.85	4
qPROME111	PRO	11	205.98	31.16	30.6	31.73	1.13	5
qPROME112	PRO	11	50.61	28.49	27.79	29.2	1.41	3
qPROME113	PRO	11	50.61	36.22	35.26	37.19	1.93	2
qPROME114	PRO	11	50.61	59	58.9	59.09	0.19	2
qPROME115	PRO	11	50.61	100.21	99.46	100.95	1.49	2
qPROME121	PRO	12	49.33	33.25	32.26	34.25	1.99	2
qPROME122	PRO	12	49.33	60.73	59.79	61.67	1.88	2
qPROME123	PRO	12	49.33	86.14	85.69	86.58	0.89	3
qPROME124	PRO	12	49.33	124.05	123.05	124.05	1	1
qPROME131	PRO	13	1305.85	3.81	2.89	4.73	1.84	3
qPROME132	PRO	13	1305.85	47.62	46.62	48.62	2	2
qPROME133	PRO	13	1305.85	72.69	71.84	73.54	1.7	7
qPROME134	PRO	13	1305.85	118.23	117.52	118.94	1.42	2
qPROME151	PRO	15	179.06	1.12	0.65	1.58	0.93	2
qPROME152	PRO	15	179.06	10.04	9.96	10.12	0.16	3
qPROME153	PRO	15	179.06	30	29.5	30.5	1	5
qPROME154	PRO	15	179.06	45.16	44.96	45.36	0.4	4
qPROME161	PRO	16	450.62	20.01	19.31	20.72	1.41	2
qPROME162	PRO	16	8.13	27.63	26.63	28.63	2	1
qPROME163	PRO	16	8.13	78.57	77.57	79.57	2	1
qPROME171	PRO	17	285.02	84.85	84.61	85.1	0.49	9
qPROME172	PRO	17	95.19	60.9	60.44	61.37	0.93	6
qPROME173	PRO	17	95.19	79.21	78.21	80.2	1.99	4
qPROME174	PRO	17	95.19	88.83	87.97	89.7	1.73	8
qPROME181	PRO	18	1277.15	9.13	8.63	9.63	1	5
qPROME182	PRO	18	1277.15	43.38	42.67	44.08	1.41	2
qPROME183	PRO	18	1277.15	63.96	63.41	64.51	1.1	6
qPROME184	PRO	18	1277.15	94.51	93.83	95.2	1.37	3
qPROME191	PRO	19	782.46	35.35	34.47	36.24	1.77	3
qPROME192	PRO	19	782.46	64.96	64.04	65.88	1.84	4
qPROME193	PRO	19	782.46	97.88	97.24	98.51	1.27	5
qPROME201	PRO	20	788.4	20	19.5	20.5	1	5
qPROME202	PRO	20	788.4	35.86	35.66	36.07	0.41	15
qPROME203	PRO	20	788.4	56.15	55.44	56.86	1.42	3
qPROME204	PRO	20	788.4	85.73	85.02	86.43	1.41	2
qTIF2ME031	TIF2	03	14.06	25.93	23.03	28.83	5.8	2
qTIF3ME021	TIF3	02	244.22	81.64	80.93	82.34	1.41	2
qTIF3ME022	TIF3	02	10.02	76.09	75.09	77.09	2	1
qTIF3ME023	TIF3	02	10.02	87.19	86.19	88.19	2	1
qTIF3ME061	TIF3	06	5.34	114.62	114.23	115	0.77	3
AGL means anglycon isoflavons (daidzein; genistein and glycitein); DAE means the contents of daidzein; GEE means the contents of genistein; GLE means the contents of glycitein; TIF2 means the contents of aglycone and malonyl-glucoside; TIF3 means the contents of glucoside, aglycone, malonyl-glucoside and acetyl-glucoside; OIL means the contents of seed oil; PRO means the contents of seed protein
